# Supplementary material for: DNA-based platform for efficient and precisely targeted bioorthogonal catalysis in living systems
Source: Nat Commun. 2022 Mar 18;13:1459. doi: 10.1038/s41467-022-29167-x (PMC8933418; doi:10.1038/s41467-022-29167-x)
Supplement: Supplementary file 3 — Source Data [file 41467_2022_29167_MOESM3_ESM.xlsx]

## Sheet: Fig.1F
Distr./nm	Mean/nm	Amount	Freq.
1-1.5	1.25	0	0
1.5-2	1.75	4	0.04
2-2.5	2.25	15	0.15
2.5-3	2.75	34	0.34
3-3.5	3.25	22	0.22
3.5-4	3.75	11	0.11
4-4.5	4.25	7	0.07
4.5-5	4.75	5	0.05
5-5.5	5.25	2	0.02
5.5-6	5.75	0	0

## Sheet: Fig.1G
				Mean	Standard Deviation
T20	-2.79	-2.55	-2.67	-2.67	0.12
T30	-6.01	-5.83	-6.14	-5.99333	0.15567
T40	-5.2	-5.1	-5.42	-5.24	0.16371

## Sheet: Fig.1H
B.E.(eV)	Raw
966.8	15189.9
966.7	15016.1
966.6	14782.5
966.5	14919
966.4	14672
966.3	14506.5
966.2	14479.6
966.1	14451.9
966	14547.4
965.9	14522.7
965.8	14417.3
965.7	14402.6
965.6	14325.2
965.5	14431.5
965.4	14498.5
965.3	14521.6
965.2	14368.8
965.1	14220.8
965	14479.3
964.9	14443.8
964.8	14404.6
964.7	14387.1
964.6	14527.1
964.5	14450.5
964.4	14221.9
964.3	14152.3
964.2	14223.6
964.1	14236.3
964	14378.5
963.9	14375
963.8	14336.2
963.7	14154.8
963.6	14493.2
963.5	14542.4
963.4	14337.5
963.3	14066.8
963.2	14195.6
963.1	14235
963	14478.2
962.9	14389.2
962.8	14485.7
962.7	14434.5
962.6	14349.1
962.5	14263.1
962.4	14232.3
962.3	14135
962.2	14006.4
962.1	14231.8
962	14393.8
961.9	14331.1
961.8	14040.3
961.7	13988
961.6	14246.2
961.5	14397.9
961.4	14023.7
961.3	14193.9
961.2	14290.6
961.1	14344.5
961	14412.6
960.9	14346.4
960.8	14342.3
960.7	14282.9
960.6	14232.4
960.5	14081.9
960.4	14286.7
960.3	14192.8
960.2	14380.6
960.1	14177.1
960	14138.3
959.9	14234.6
959.8	14493.5
959.7	14152.8
959.6	14331
959.5	14217.8
959.4	14132.8
959.3	14107
959.2	14311.8
959.1	14490.6
959	14190.3	14232.5	14196.3	14226.4	-42.1533
958.9	14259.4	14233.6	14196.5	14227.5	25.7979
958.8	14369.5	14234.8	14196.6	14228.7	134.703
958.7	14408.7	14236	14196.7	14229.9	172.663
958.6	14243.5	14237.3	14196.8	14231.1	6.16895
958.5	14063.5	14238.7	14197	14232.4	-175.175
958.4	14297.3	14240.1	14197.1	14233.8	57.2227
958.3	14355.8	14241.5	14197.2	14235.2	114.259
958.2	14528.9	14243.1	14197.4	14236.6	285.831
958.1	14429.7	14244.7	14197.5	14238.2	185.03
958	14295.6	14246.3	14197.6	14239.8	49.2568
957.9	14078.4	14248.1	14197.7	14241.5	-169.697
957.8	14011.2	14249.9	14197.9	14243.3	-238.74
957.7	14187	14251.9	14198	14245.2	-64.8769
957.6	14104	14253.9	14198.1	14247.2	-149.916
957.5	14177.9	14256.1	14198.3	14249.3	-78.1621
957.4	14311.7	14258.3	14198.4	14251.5	53.3691
957.3	14040.5	14260.7	14198.5	14253.8	-220.227
957.2	13969.1	14263.3	14198.7	14256.3	-294.165
957.1	14131.5	14266	14198.8	14259	-134.456
957	14336.1	14268.8	14199	14261.8	67.29
956.9	14181.5	14271.9	14199.1	14264.7	-90.3457
956.8	14179.9	14275.1	14199.2	14267.9	-95.1777
956.7	14288.1	14278.5	14199.4	14271.3	9.5791
956.6	14367.9	14282.2	14199.5	14274.9	85.7022
956.5	14118.1	14286.1	14199.6	14278.8	-168.023
956.4	14184.1	14290.3	14199.8	14282.9	-106.22
956.3	14209.6	14294.8	14199.9	14287.3	-85.2129
956.2	14224.1	14299.6	14200.1	14292.1	-75.5225
956.1	14119.9	14304.8	14200.2	14297.2	-184.876
956	14218.7	14310.3	14200.4	14302.6	-91.5967
955.9	14418.8	14316.2	14200.5	14308.5	102.585
955.8	14437.6	14322.6	14200.6	14314.8	115.036
955.7	14253.4	14329.4	14200.8	14321.5	-75.9639
955.6	14391.8	14336.6	14200.9	14328.7	55.1455
955.5	14309.2	14344.5	14201.1	14336.5	-35.2588
955.4	14132.6	14352.8	14201.2	14344.7	-220.212
955.3	14115.7	14361.8	14201.4	14353.6	-246.051
955.2	14033.6	14371.3	14201.5	14363.1	-337.698
955.1	14094.7	14381.5	14201.7	14373.2	-286.793
955	14434.1	14392.4	14201.8	14384	41.7432
954.9	14376.5	14403.9	14202	14395.5	-27.4189
954.8	14430.2	14416.2	14202.1	14407.7	13.9844
954.7	14502.2	14429.3	14202.3	14420.7	72.9443
954.6	14317.8	14443.1	14202.5	14434.4	-125.273
954.5	14260.7	14457.7	14202.6	14448.9	-196.966
954.4	14396.5	14473	14202.8	14464.2	-76.5488
954.3	14323.3	14489.2	14202.9	14480.3	-165.934
954.2	14321.8	14506.2	14203.1	14497.2	-184.391
954.1	14208.8	14523.9	14203.3	14514.9	-315.119
954	14406.2	14542.4	14203.4	14533.2	-136.164
953.9	14289.1	14561.5	14203.6	14552.2	-272.383
953.8	14578.1	14581.2	14203.8	14571.9	-3.11426
953.7	14490.7	14601.4	14203.9	14592	-110.736
953.6	14561.7	14622	14204.1	14612.5	-60.3516
953.5	14430.6	14642.9	14204.3	14633.3	-212.279
953.4	14256.1	14663.7	14204.4	14654.1	-407.639
953.3	14367.4	14684.4	14204.6	14674.6	-317.019
953.2	14598.6	14704.6	14204.8	14694.8	-106.029
953.1	14360.2	14724.1	14205	14714.1	-363.897
953	14668.9	14742.5	14205.1	14732.4	-73.5713
952.9	14484.1	14759.4	14205.3	14749.3	-275.317
952.8	14462.6	14774.6	14205.5	14764.3	-311.985
952.7	14371.6	14787.6	14205.7	14777.2	-416.004
952.6	14330.7	14798.2	14205.9	14787.7	-467.465
952.5	14392.7	14806	14206	14795.4	-413.277
952.4	14477.4	14810.8	14206.2	14800.2	-333.432
952.3	14407.5	14812.6	14206.4	14801.8	-405.093
952.2	14238.8	14811.2	14206.6	14800.3	-572.409
952.1	14506.9	14806.7	14206.8	14795.7	-299.826
952	14448.9	14799.3	14207	14788.2	-350.39
951.9	14372.5	14789.1	14207.2	14777.9	-416.61
951.8	14319	14776.5	14207.4	14765.1	-457.46
951.7	14457.7	14761.7	14207.6	14750.2	-303.978
951.6	14725.6	14745.1	14207.8	14733.5	-19.5
951.5	14351.7	14727.1	14208	14715.4	-375.401
951.4	14218	14708	14208.2	14696.2	-490.022
951.3	14424.1	14688.2	14208.4	14676.2	-264.078
951.2	14400.6	14667.9	14208.6	14655.8	-267.288
951.1	14311.1	14647.4	14208.8	14635.2	-336.296
951	14373.5	14627	14209	14614.6	-253.448
950.9	14289.3	14606.7	14209.2	14594.3	-317.427
950.8	14305.5	14586.9	14209.4	14574.3	-281.373
950.7	14373.9	14567.5	14209.6	14554.8	-193.636
950.6	14588.3	14548.8	14209.9	14535.9	39.5098
950.5	14140.4	14530.7	14210.1	14517.7	-390.329
950.4	14165	14513.4	14210.3	14500.2	-348.397
950.3	14191.6	14496.8	14210.5	14483.5	-305.218
950.2	14030.2	14481	14210.8	14467.6	-450.829
950.1	14100.4	14466	14211	14452.4	-365.627
950	14027.3	14451.8	14211.2	14438.1	-424.527
949.9	14379.6	14438.4	14211.5	14424.5	-58.8125
949.8	14288.7	14425.8	14211.7	14411.7	-137.058
949.7	14348	14413.9	14211.9	14399.6	-65.8633
949.6	14258.9	14402.7	14212.2	14388.3	-143.792
949.5	14082.3	14392.2	14212.4	14377.7	-309.93
949.4	14032.2	14382.4	14212.7	14367.7	-350.243
949.3	13871	14373.3	14212.9	14358.4	-502.295
949.2	14278.9	14364.8	14213.2	14349.7	-85.8662
949.1	14438	14356.8	14213.4	14341.5	81.1826
949	14242.1	14349.4	14213.7	14334	-107.324
948.9	14352.5	14342.5	14214	14326.9	9.94922
948.8	14706.4	14336.2	14214.2	14320.3	370.238
948.7	14523.9	14330.2	14214.5	14314.2	193.664
948.6	14156.5	14324.7	14214.8	14308.5	-168.235
948.5	14115.9	14319.6	14215.1	14303.2	-203.737
948.4	14160.9	14314.9	14215.4	14298.3	-154.014
948.3	14304.6	14310.5	14215.6	14293.7	-5.93164
948.2	14226.9	14306.5	14215.9	14289.4	-79.5742
948.1	14125.4	14302.7	14216.2	14285.5	-177.31
948	14166.9	14299.2	14216.5	14281.7	-132.324
947.9	14256.3	14296	14216.8	14278.3	-39.6943
947.8	14389.9	14293	14217.1	14275.1	96.9053
947.7	14507	14290.2	14217.5	14272	216.785
947.6	14313.5	14287.6	14217.8	14269.2	25.8682
947.5	14280.2	14285.2	14218.1	14266.6	-5.03613
947.4	14337.3	14283	14218.4	14264.1	54.292
947.3	14250.4	14280.9	14218.8	14261.8	-30.5352
947.2	14183.5	14279	14219.1	14259.6	-95.5107
947.1	14319.9	14277.2	14219.4	14257.5	42.6836
947	14344.6	14275.5	14219.8	14255.6	69.0488
946.9	14424	14274	14220.1	14253.8	150.003
946.8	14588.9	14272.5	14220.5	14252.1	316.352
946.7	14131.3	14271.2	14220.9	14250.4	-139.902
946.6	14109.5	14270	14221.2	14248.9	-160.446
946.5	14493.9	14268.8	14221.6	14247.4	225.121
946.4	14302.4	14267.7	14222	14246	34.71
946.3	14245.3	14266.7	14222.4	14244.7	-21.3779
946.2	14220.1	14265.7	14222.8	14243.5	-45.6387
946.1	14427	14264.9	14223.2	14242.3	162.135
946	14330.9	14264.1	14223.6	14241.1	66.8438
945.9	14441.8	14263.3	14224	14240	178.493
945.8	14345.8	14262.6	14224.4	14239	83.1856
945.7	14418.1	14262	14224.8	14238	156.123
945.6	14580.4	14261.4	14225.3	14237.1	319.011
945.5	14624	14260.9	14225.7	14236.2	363.146
945.4	14351.4	14260.4	14226.2	14235.3	91.0342
945.3	14126.1	14259.9	14226.6	14234.5	-133.823
945.2	14338.7	14259.5	14227.1	14233.7	79.1758
945.1	14467.4	14259.2	14227.6	14232.9	208.233
945	14439.3	14258.9	14228.1	14232.2	180.448
944.9	14274.5	14258.6	14228.6	14231.5	15.9248
944.8	14041.3	14258.3	14229.1	14230.8	-217.038
944.7	14289.1	14258.1	14229.6	14230.2	30.9629
944.6	14375.9	14258	14230.1	14229.6	117.928
944.5	14180	14257.8	14230.7	14229	-77.8447
944.4	14361.7	14257.8	14231.2	14228.4	103.948
944.3	14250	14257.7	14231.8	14227.9	-7.69238
944.2	14053.4	14257.7	14232.4	14227.4	-204.266
944.1	14286.7	14257.7	14233	14226.9	29.0273
944	14338.9	14257.7	14233.6	14226.4	81.1894
943.9	14297.4	14257.8	14234.2	14225.9	39.6191
943.8	14319.5	14257.9	14234.8	14225.5	61.6152
943.7	14609.4	14258	14235.5	14225	351.383
943.6	14513.7	14258.2	14236.1	14224.6	255.518
943.5	14197.9	14258.4	14236.8	14224.2	-60.4766
943.4	14274.2	14258.6	14237.5	14223.8	15.5977
943.3	14400.6	14258.9	14238.2	14223.5	141.74
943.2	14294.1	14259.1	14238.9	14223.1	34.9541
943.1	14450.7	14259.5	14239.6	14222.8	191.236
943	14386.2	14259.8	14240.4	14222.5	126.389
942.9	14111.2	14260.2	14241.1	14222.1	-148.988
942.8	13919.2	14260.6	14242	14221.8	-341.399
942.7	14225.7	14261	14242.8	14221.5	-35.3398
942.6	14319.1	14261.5	14243.6	14221.3	57.5859
942.5	14318.7	14262	14244.5	14221	56.6826
942.4	14443.1	14262.5	14245.3	14220.7	180.545
942.3	14501.3	14263.1	14246.2	14220.5	238.176
942.2	14475.6	14263.7	14247.1	14220.2	211.873
942.1	14633.4	14264.4	14248.1	14220	369.036
942	14654.3	14265	14249.1	14219.8	389.265
941.9	14229.8	14265.7	14250.1	14219.6	-35.9414
941.8	14186.7	14266.5	14251.1	14219.4	-79.7842
941.7	14284.9	14267.3	14252.2	14219.1	17.6377
941.6	14384.9	14268.1	14253.3	14219	116.819
941.5	14424.5	14268.9	14254.4	14218.8	155.562
941.4	14257.8	14269.8	14255.5	14218.6	-12.0342
941.3	14468.3	14270.8	14256.7	14218.4	197.529
941.2	14302.5	14271.8	14258	14218.3	30.749
941.1	14061.5	14272.8	14259.2	14218.1	-211.274
941	14386.7	14273.8	14260.5	14217.9	112.857
940.9	14439.4	14275	14261.9	14217.8	164.442
940.8	14196.1	14276.1	14263.2	14217.7	-80.0234
940.7	13991.4	14277.3	14264.7	14217.5	-285.938
940.6	14241.2	14278.6	14266.1	14217.4	-37.4043
940.5	14526.3	14279.9	14267.7	14217.3	246.373
940.4	14340.3	14281.3	14269.2	14217.1	58.9941
940.3	14234.3	14282.7	14270.9	14217	-48.4434
940.2	14463	14284.2	14272.6	14216.9	178.756
940.1	14542.8	14285.8	14274.3	14216.8	256.99
940	14302	14287.4	14276.1	14216.7	14.5576
939.9	14520.7	14289.1	14278	14216.6	231.551
939.8	14429.2	14290.9	14280	14216.5	138.269
939.7	14374.2	14292.8	14282	14216.4	81.4082
939.6	14379.6	14294.7	14284.1	14216.3	84.8623
939.5	14247.3	14296.8	14286.3	14216.3	-49.4727
939.4	14319.4	14298.9	14288.6	14216.2	20.501
939.3	14314.2	14301.1	14291	14216.1	13.0713
939.2	14299	14303.5	14293.5	14216	-4.46289
939.1	14301.4	14305.9	14296.1	14216	-4.51074
939	14513.4	14308.5	14298.8	14215.9	204.923
938.9	14478.2	14311.2	14301.6	14215.8	167.028
938.8	14340	14314	14304.6	14215.8	25.9971
938.7	14511.5	14317	14307.7	14215.7	194.519
938.6	14354.8	14320.1	14311	14215.7	34.6875
938.5	14426.4	14323.4	14314.4	14215.6	102.99
938.4	14605.8	14326.9	14318	14215.6	278.915
938.3	14369.6	14330.5	14321.8	14215.5	39.0459
938.2	14496.6	14334.4	14325.8	14215.5	162.179
938.1	14312	14338.5	14330	14215.5	-26.5098
938	14332.8	14342.8	14334.4	14215.4	-10.0303
937.9	14382.2	14347.4	14339.1	14215.4	34.8037
937.8	14525	14352.2	14344	14215.3	172.764
937.7	14542.9	14357.4	14349.3	14215.3	185.546
937.6	14321.6	14362.8	14354.8	14215.3	-41.1826
937.5	14225.6	14368.5	14360.7	14215.3	-142.932
937.4	14356.1	14374.6	14366.9	14215.2	-18.5264
937.3	14440.5	14381.1	14373.4	14215.2	59.4043
937.2	14452.7	14388	14380.4	14215.2	64.7481
937.1	14418.9	14395.2	14387.8	14215.2	23.6689
937	14508.6	14403	14395.6	14215.2	105.649
936.9	14436.7	14411.1	14403.9	14215.1	25.5625
936.8	14483.8	14419.8	14412.6	14215.1	63.9717
936.7	14737.4	14429	14422	14215.1	308.362
936.6	14663.4	14438.8	14431.8	14215.1	224.592
936.5	14711	14449.1	14442.2	14215.1	261.846
936.4	14517.1	14460.1	14453.3	14215.1	56.9873
936.3	14434.5	14471.7	14465	14215.1	-37.2197
936.2	14512.4	14484	14477.3	14215.1	28.4102
936.1	14347.6	14497	14490.4	14215.1	-149.369
936	14758.2	14510.7	14504.2	14215.1	247.532
935.9	14718.9	14525.1	14518.7	14215.1	193.778
935.8	14478	14540.4	14534	14215.1	-62.3711
935.7	14358	14556.4	14550.1	14215.1	-198.416
935.6	14490.8	14573.3	14567.1	14215.1	-82.5019
935.5	14679.7	14591	14584.9	14215.1	88.6728
935.4	14526.8	14609.6	14603.6	14215.1	-82.8223
935.3	14455.9	14629.1	14623.1	14215.1	-173.211
935.2	14549.5	14649.5	14643.6	14215.1	-99.9766
935.1	14777.6	14670.8	14664.9	14215.1	106.849
935	14769.9	14692.9	14687.1	14215.2	77
934.9	14513.4	14715.9	14710.2	14215.2	-202.529
934.8	14482.1	14739.8	14734.2	14215.2	-257.733
934.7	14428.5	14764.5	14759	14215.2	-336.048
934.6	14729.8	14790.1	14784.5	14215.2	-60.2627
934.5	14744.5	14816.3	14810.8	14215.2	-71.7842
934.4	14660.8	14843.2	14837.8	14215.3	-182.356
934.3	14873.4	14870.6	14865.2	14215.3	2.80664
934.2	14860.7	14898.5	14893.2	14215.3	-37.751
934.1	14822.9	14926.6	14921.4	14215.3	-103.721
934	14849.1	14954.9	14949.7	14215.4	-105.8
933.9	14901.6	14983.1	14978	14215.4	-81.5107
933.8	14857.9	15011	15006	14215.4	-153.148
933.7	14690.8	15038.4	15033.4	14215.4	-347.626
933.6	14905.7	15065	15060	14215.5	-159.302
933.5	14917.2	15090.4	15085.5	14215.5	-173.241
933.4	14941.8	15114.4	15109.6	14215.5	-172.642
933.3	14950	15136.7	15131.9	14215.5	-186.685
933.2	14981.8	15156.8	15152.1	14215.6	-175.011
933.1	14889.3	15174.5	15169.8	14215.6	-285.217
933	14954.5	15189.5	15184.8	14215.6	-234.978
932.9	15054.7	15201.4	15196.8	14215.7	-146.734
932.8	15009.8	15210.2	15205.6	14215.7	-200.363
932.7	14913.4	15215.5	15211	14215.7	-302.082
932.6	14983.6	15217.3	15212.8	14215.8	-233.692
932.5	14997.7	15215.5	15211.1	14215.8	-217.853
932.4	14828.8	15210.3	15205.9	14215.8	-381.506
932.3	14872.5	15201.6	15197.3	14215.9	-329.148
932.2	14699.7	15189.8	15185.5	14215.9	-490.062
932.1	14594.4	15174.9	15170.6	14215.9	-580.461
932	14815.2	15157.2	15153	14216	-342.034
931.9	14831.1	15137.2	15133	14216	-306.08
931.8	14813.3	15115	15110.9	14216	-301.706
931.7	14892.3	15091.1	15087	14216.1	-198.776
931.6	14921.5	15065.7	15061.6	14216.1	-144.189
931.5	15120.8	15039.2	15035.2	14216.2	81.6025
931.4	14907.5	15011.9	15007.9	14216.2	-104.386
931.3	14822.3	14984	14980.1	14216.3	-161.716
931.2	14775	14955.9	14952	14216.3	-180.871
931.1	14741	14927.6	14923.8	14216.4	-186.642
931	14609.3	14899.6	14895.7	14216.4	-290.256
930.9	14800.2	14871.8	14868	14216.4	-71.5635
930.8	14649.1	14844.4	14840.6	14216.5	-195.289
930.7	14668.6	14817.6	14813.9	14216.5	-148.983
930.6	14531.1	14791.4	14787.7	14216.6	-260.308
930.5	14440.7	14766	14762.3	14216.6	-325.272
930.4	14512.5	14741.3	14737.7	14216.7	-228.819
930.3	14514.1	14717.5	14713.9	14216.7	-203.378
930.2	14729.1	14694.5	14691	14216.8	34.5898
930.1	14497.6	14672.4	14668.9	14216.8	-174.806
930	14530.3	14651.2	14647.7	14216.9	-120.905
929.9	14620.4	14630.9	14627.4	14216.9	-10.4961
929.8	14495.2	14611.5	14608	14217	-116.267
929.7	14916.7	14592.9	14589.5	14217	323.771
929.6	14545.2	14575.2	14571.9	14217	-30.0479
929.5	14521.2	14558.4	14555.1	14217.1	-37.2285
929.4	14669.2	14542.4	14539.1	14217.1	126.764
929.3	14660	14527.2	14524	14217.2	132.756
929.2	14435.9	14512.8	14509.6	14217.2	-76.9404
929.1	14504.6	14499.2	14496	14217.3	5.41602
929	14512.5	14486.3	14483.1	14217.4	26.2354
928.9	14444.3	14474	14470.9	14217.4	-29.7432
928.8	14320	14462.5	14459.3	14217.5	-142.484
928.7	14323.8	14451.6	14448.5	14217.5	-127.772
928.6	14637.3	14441.3	14438.2	14217.6	196.034
928.5	14637.4	14431.5	14428.5	14217.6	205.855
928.4	14489.6	14422.4	14419.3	14217.7	67.2207
928.3	14518.6	14413.7	14410.7	14217.7	104.869
928.2	14601.2	14405.6	14402.6	14217.8	195.619
928.1	14603	14397.9	14394.9	14217.8	205.102
928	14527.1	14390.7	14387.7	14217.9	136.44
927.9	14299.1	14383.8	14380.9	14218	-84.7373
927.8	14335.8	14377.4	14374.5	14218	-41.6025
927.7	14424.3	14371.3	14368.5	14218.1	52.9609
927.6	14524.9	14365.6	14362.8	14218.1	159.283
927.5	14781.9	14360.2	14357.4	14218.2	421.679
927.4	14670.7	14355.1	14352.3	14218.2	315.571
927.3	14682.9	14350.3	14347.5	14218.3	332.586
927.2	14418.2	14345.8	14343	14218.3	72.4316
927.1	14400.2	14341.5	14338.7	14218.4	58.7324
927	14701.9	14337.4	14334.7	14218.5	364.501
926.9	14311.6
926.8	14215.9

## Sheet: Fig.1I
Wavelength ( nm )	FL Intensity of Apt-Cu20	FL Intensity of Apt-Cu30	FL Intensity of Apt-Cu40
520	120.628	114.811	130.591
521	119.934	115.218	131.617
522	120.585	115.154	133.102
523	120.52	116.324	133.997
524	121.066	116.227	134.158
525	121.348	117.006	134.608
526	122.529	117.816	136.484
527	122.876	118.929	138.538
528	122.653	119.855	140.357
529	122.749	120.353	142.478
530	123.781	122.051	144.681
531	125.186	123.83	146.799
532	124.782	124.411	148.1
533	124.093	125.056	150.533
534	124.556	125.721	153.675
535	125.042	126.782	156.181
536	125.153	127.708	158.87
537	125.665	128.035	162.155
538	125.916	129.314	164.992
539	126.718	130.294	167.996
540	127.112	131.085	171.35
541	127.091	132.752	175.09
542	127.545	133.961	179.341
543	127.276	135.072	181.603
544	126.971	136.652	185.418
545	126.905	138.227	188.75
546	126.594	140.422	192.466
547	126.332	140.579	196.428
548	126.731	142.082	201.066
549	126.891	143.398	205.728
550	127.624	145.346	210.531
551	128.78	146.332	215.384
552	127.977	149.689	219.738
553	128.328	152.498	225.001
554	129.188	155.189	231.097
555	129.442	158.015	237.71
556	130.432	161.14	243.377
557	131.57	163.867	250.128
558	131.68	167.246	256.308
559	132.771	170.074	263.098
560	133.285	173.574	272.575
561	134.2	176.286	280.471
562	135.841	178.843	289.419
563	137.205	182.525	296.928
564	137.564	185.679	304.751
565	139.077	189.652	313.652
566	140.348	193.306	322.147
567	141.788	197.36	331.39
568	142.083	201.674	342.514
569	143.234	205.415	351.814
570	144.314	209.83	360.993
571	144.322	214.544	370.309
572	144.501	217.922	380.095
573	146.222	221.655	390.412
574	146.898	225.664	401.588
575	147.614	228.986	412.198
576	148.517	233.147	420.828
577	149.237	237.761	428.871
578	150.139	242.421	439.149
579	150.96	246.882	449.669
580	151.043	250.329	460.248
581	151.933	254.495	469.262
582	152.178	257.523	478.285
583	151.58	262.506	485.583
584	151.256	265.887	492.809
585	151.04	268.356	499.291
586	151.27	271.478	507.145
587	151.628	274.617	514.174
588	151.972	276.33	519.545
589	151.078	278.821	525.256
590	149.577	280.95	528.561
591	147.793	282.076	533.273
592	147.036	284.488	536.55
593	145.433	285.247	538.907
594	143.811	285.346	540.652
595	142.331	284.398	542.034
596	140.154	284.129	541.859
597	138.914	284.564	542.32
598	137.299	283.806	542.624
599	134.945	283.144	543.186
600	133.289	281.776	541.958
601	132.179	281.152	541.587
602	130.543	280.513	541.178
603	127.952	278.601	538.688
604	125.864	276.78	535.523
605	123.56	275.079	533.232
606	121.385	274.16	530.175
607	120.142	273.338	529.055
608	118.497	271.908	524.894
609	116.78	269.373	523.114
610	116.467	266.075	519.623
611	113.929	264.529	517.852
612	112.529	263.89	512.938
613	111.854	261.567	508.514
614	110.279	259.708	504.767
615	108.883	256.747	502.575
616	108.382	254.619	496.902
617	107.011	252.233	494.198
618	106.045	249.504	489.635
619	105.914	247.997	486.392
620	105.018	245.8	483.148
621	103.265	243.287	480.832
622	101.951	241.024	478.135
623	101.114	237.56	473.792
624	100.002	234.602	470.774
625	98.7308	231.307	466.785
626	97.1842	229.678	462.004
627	96.5277	228.363	458.225
628	96.2142	227.196	453.549
629	95.9659	224.286	450.657
630	94.4422	221.801	448.655
631	93.9099	219.383	442.806
632	93.0395	217.208	437.112
633	91.1661	215.088	432.927
634	89.5908	213.219	428.144
635	87.6561	210.235	422.765
636	86.1637	207.122	416.845
637	85.5478	203.203	408.62
638	84.7754	201.236	401.777
639	83.9437	197.683	396.801
640	83.1978	196.129	391.597
641	81.9632	193.56	383.862
642	81.2207	191.492	378.499
643	79.8143	188.34	372.282
644	78.7591	184.51	365.356
645	77.5566	180.677	358.499
646	76.3053	177.729	351.159
647	75.3512	174.444	344.504
648	74.2752	171.454	338.977
649	73.1285	169.009	332.607
650	72.5022	165.657	325.519
651	72.3458	162.292	320.178
652	72.1582	158.379	314.396
653	71.294	155.879	307.284
654	70.4123	153.499	301.307
655	70.2446	151.092	295.127
656	69.8564	148.425	287.943
657	69.0551	145.151	280.553
658	68.573	142.065	273.398
659	68.3974	139.044	267.72
660	68.2897	136.425	260.893
661	68.159	134.702	255.977
662	67.5363	132.585	250.287
663	67.2486	130.434	244.194
664	67.2175	128.459	239.428
665	67.3105	126.401	232.709
666	67.0313	124.123	227.746
667	66.9136	122.209	223.219
668	66.6893	120.921	217.672
669	66.9734	119.458	213.045
670	67.3122	118.015	209.228

## Sheet: Fig.2B
Wavelength ( nm )	Control	Apt-Cu20	Apt-Cu30	Apt-Cu40
400		12.9271	48.0125	55.6531
401	-0.06298	13.3298	49.1124	56.3444
402	0.01727	13.728	50.2799	58.0268
403	0.09342	14.4458	51.1604	59.5164
404	0.17915	15.2264	52.3838	60.9816
405	0.22715	15.9092	53.5968	62.8082
406	0.35385	16.9224	54.821	64.487
407	0.48003	18.7596	55.8114	66.3877
408	0.56958	20.0424	58.3534	68.5455
409	0.68712	21.5825	60.6452	70.9627
410	0.78839	23.3406	62.9277	73.9288
411	0.96558	25.1861	64.7887	76.7204
412	1.2161	27.3563	66.6713	80.0249
413	1.40627	29.2401	69.3673	83.3459
414	1.67455	31.7036	71.6715	86.8229
415	1.91069	34.6487	74.9579	90.7606
416	2.26301	37.4217	78.3633	95.0957
417	2.55721	40.609	81.6463	100.08
418	2.81454	44.1444	85.484	104.594
419	3.14107	47.1098	89.3686	109.655
420	3.46629	50.7555	93.7226	115.179
421	3.82936	54.62	98.3147	120.379
422	4.14348	58.2768	104.101	126.237
423	4.4949	61.3494	110.988	132.185
424	4.81402	65.6159	117.787	138.821
425	5.21952	69.5579	123.206	144.791
426	5.67247	74.3036	130.703	151.478
427	6.13825	78.9032	137.563	158.22
428	6.55378	83.1329	144.612	165.647
429	6.94963	87.4449	153.353	173.405
430	7.41686	91.9703	161.563	181.114
431	7.80749	96.917	169.819	188.789
432	8.2708	101.788	178.582	196.27
433	8.75015	106.78	187.616	204.658
434	9.14316	111.595	197.612	212.487
435	9.58763	117.337	207.742	221.133
436	9.96798	122.128	217.938	229.098
437	10.3576	127.671	228.205	237.43
438	10.75	132.14	238.303	245.154
439	11.1823	137.275	249.701	253.606
440	11.5423	142.604	258.979	261.921
441	11.9346	147.101	270.921	269.189
442	12.4483	152.901	281.476	277.408
443	12.8047	156.559	292.949	285.116
444	13.1149	161.421	303.682	292.416
445	13.4936	166.886	313.771	299.165
446	13.8198	171.664	322.793	305.572
447	14.1284	175.963	332.801	311.984
448	14.3892	179.599	343.552	317.621
449	14.5279	183.133	353.418	323.033
450	14.776	186.244	364.122	327.468
451	14.9644	190.48	372.143	331.682
452	15.1656	191.575	379.444	335.319
453	15.3991	193.896	386.688	337.554
454	15.4955	195.259	395.947	342.874
455	15.674	196.203	403.743	345.91
456	15.5628	197.171	410.578	347.693
457	15.5634	198.662	417.912	349.505
458	15.643	200.843	422.11	350.987
459	15.5988	200.773	425.143	352.6
460	15.5832	201.069	428.917	353.608
461	15.495	201.149	434.456	355.699
462	15.4295	200.996	440.033	356.487
463	15.2962	200.838	444.191	356.224
464	15.1188	201.014	446.891	356.242
465	15.0734	200.149	449.309	355.39
466	14.9027	197.928	450.057	354.74
467	14.783	196.368	451.692	354.577
468	14.5305	195.295	453.132	353.898
469	14.276	195.223	453.624	352.902
470	14.0719	194.239	453.166	351.114
471	13.8012	193.646	451.165	347.901
472	13.5353	193.182	449.629	345.326
473	13.381	191.956	446.5	342.995
474	13.0308	188.782	443.85	339.47
475	12.7126	186.035	440.754	337.073
476	12.5634	183.757	437.514	332.862
477	12.206	181.607	430.672	327.543
478	11.9509	179.644	425.268	322.146
479	11.6731	176.746	420.603	318.125
480	11.2942	172.567	415.488	314.567
481	10.9475	169.486	409.956	308.718
482	10.6699	167.713	403.103	303.96
483	10.3278	165.068	395.538	297.712
484	9.95908	161.278	389.633	292.135
485	9.65124	158.22	381.875	286.507
486	9.29133	154.428	375.375	281.786
487	8.95559	151.034	366.876	277.164
488	8.62936	148.886	359.891	271.294
489	8.44402	144.981	351.771	265.981
490	8.18299	141.975	343.867	260.636
491	7.91096	139.153	336.796	255.468
492	7.57685	135.821	331.896	250.527
493	7.12443	133.236	325.233	246.024
494	6.79363	130.227	319.526	242.012
495	6.54568	127.478	312.556	236.987
496	6.28912	124.537	306.2	232.412
497	6.15618	122.285	299.023	226.701
498	5.88045	118.556	292.117	222.968
499	5.64052	115.543	285.931	219.919
500	5.51742	113.552	279.33	216.711
501	5.35137	110.754	274.512	212.785
502	5.2135	107.93	269.172	208.821
503	5.01742	106.158	263.432	204.318
504	4.82885	103.229	257.769	200.529
505	4.693	99.9186	253.403	197.46
506	4.50832	96.888	248.348	193.918
507	4.30863	94.0569	242.888	190.138
508	4.19074	91.865	237.011	187.07
509	4.04639	89.5438	231.192	183.025
510	3.94623	87.358	225.375	179.156
511	3.84227	84.6927	219.282	174.092
512	3.70129	82.6134	213.473	171.139
513	3.56246	80.3428	207.773	167.808
514	3.38005	78.2465	202.047	164.639
515	3.29602	76.5794	196.544	161.391
516	3.16802	74.3551	191.422	157.522
517	2.96023	71.7931	185.766	153.716
518	2.75455	70.0319	178.622	149.752
519	2.65384	67.4593	172.891	146.094
520	2.54102	64.8865	167.538	142.821
521	2.44136	63.3128	162.798	139.475
522	2.27247	61.5356	157.358	135.719
523	2.07898	60.2996	151.968	132.866
524	1.93485	58.5043	146.67	129.665
525	1.76505	56.2164	141.612	126.068
526	1.63888	53.8587	136.15	122.792
527	1.50853	52.0766	131.541	120.294
528	1.33401	50.3862	126.343	117.778
529	1.23392	48.6093	121.309	115.514
530	1.06856	47.0367	117.304	113.143
531	1.04476	45.1676	114.029	110.54
532	0.85921	43.3419	110.623	108.328
533	0.73756	42.15	106.662	106.038
534	0.68725	40.6849	103.156	103.647
535	0.65433	39.1421	100.047	101.108
536	0.46859	37.81	97.3443	98.7291
537	0.39675	36.8048	93.6167	96.3946
538	0.26396	35.0354	90.2206	94.7385
539	0.17002	33.777	87.3125	92.9298
540	0.19219	32.3588	83.5911	91.1736
541	0.06774	31.459	81.2346	89.0266
542	0.02349	30.2353	77.2819	87.4064
543	-0.00543	29.0789	75.3159	85.5903
544	-0.05187	27.4885	72.5646	83.7489
545	-0.14108	25.8437	69.8942	81.8794
546	-0.19979	24.6514	67.4752	79.6505
547	-0.26618	23.9173	64.6944	77.5828
548	-0.41846	22.9994	61.4574	75.3369
549	-0.46256	21.8937	58.5791	73.8565
550	-0.45388	20.7171	56.1354	72.4874
551	-0.57582	19.8533	53.6105	71.4717
552	-0.6071	19.2642	50.8983	70.2684
553	-0.63738	18.5335	48.8496	68.776
554	-0.63313	17.6075	46.722	67.6362
555	-0.64583	16.4732	44.5737	65.9196
556	-0.62959	15.8134	42.1094	64.4622
557	-0.69377	14.9469	40.3263	62.7999
558	-0.76087	13.9055	38.5186	61.5822
559	-0.84826	13.3437	36.7214	60.472
560	-0.89611	12.5805	35.2684	59.3335
561	-0.8743	12.0266	33.8701	58.3166
562	-0.91491	11.6552	32.1868	57.2006
563	-0.92626	10.8348	30.4565	56.421
564	-0.93915	10.0648	28.6999	55.2808
565	-0.90358	9.33932	27.4593	54.212
566	-0.9648	8.69822	25.9538	52.8549
567	-1.065	8.13008	24.9471	51.4088
568	-1.16951	7.13597	23.6526	50.3484
569	-1.19536	6.81158	22.0851	49.3779
570	-1.21282	6.00894	20.7006	48.4784
571	-1.31148	5.33808	19.5088	47.4125
572	-1.42218	5.27013	17.9198	46.7691
573	-1.51223	4.54915	17.3195	45.8889
574	-1.54123	3.99175	15.9831	45.2492
575	-1.61222	3.75634	14.9782	44.8821
576	-1.6241	3.29184	13.7539	44.5413
577	-1.68082	3.00394	12.8088	44.058
578	-1.69801	2.41897	11.8864	43.7368
579	-1.7399	2.0347	11.1397	42.666
580	-1.80391	1.68082	10.3211	41.984
581	-1.83313	1.41078	9.81449	41.3126
582	-1.87377	1.10428	8.77261	40.776
583	-1.95665	0.97104	7.93893	40.4063
584	-1.99602	0.44815	7.33016	40.0869
585	-2.06817	0.294	6.61759	39.3887
586	-2.09348	-0.05444	6.06615	39.1389
587	-2.05988	-0.04481	5.39175	38.8441
588	-2.07219	-0.49843	5.02032	38.5481
589	-2.07405	-0.88551	4.70147	38.4743
590	-2.05263	-1.05761	4.09153	38.0792
591	-2.02206	-1.32275	3.83476	38.1354
592	-1.98235	-1.66381	3.21333	37.2713
593	-1.94847	-1.73118	2.8972	36.7215
594	-1.90441	-2.21009	2.60685	36.3213
595	-1.91963	-1.94067	2.38924	35.7263
596	-1.88238	-2.17223	1.99082	35.7549
597	-1.84773	-2.32368	1.88876	35.7466
598	-1.87966	-2.61308	1.61083	35.9398
599	-1.82487	-2.63768	1.33072	35.6821
600	-1.73185	-2.73105	0.93141	35.59
	-1.69214

## Sheet: Fig.2C
Wavelength (nm)	FL Intensity of precursors at 0 min	FL Intensity of precursors at 1 min	FL Intensity of precursors at 5 min	FL Intensity of precursors at 10 min	FL Intensity of precursors at 30 min	FL Intensity of precursors at 60 min
400	-0.04239	0.11666	0.79343	0.40686	0.19283	-0.06298
401	-0.03085	0.14003	0.82899	0.46135	0.26109	0.01727
402	-0.0199	0.16221	0.86272	0.51306	0.32586	0.09342
403	-0.00757	0.18718	0.9007	0.57128	0.39878	0.17915
404	-0.00066	0.20116	0.92197	0.60387	0.43962	0.22715
405	0.01757	0.23807	0.9781	0.68992	0.54739	0.35385
406	0.03571	0.27482	1.034	0.7756	0.65472	0.48003
407	0.04859	0.3009	1.07367	0.83641	0.73089	0.56958
408	0.0655	0.33514	1.12575	0.91623	0.83087	0.68712
409	0.08007	0.36464	1.17061	0.985	0.91702	0.78839
410	0.10556	0.41625	1.24911	1.10532	1.06773	0.96558
411	0.14159	0.48922	1.3601	1.27544	1.28083	1.2161
412	0.16895	0.54461	1.44435	1.40459	1.44259	1.40627
413	0.20753	0.62276	1.5632	1.58677	1.67079	1.67455
414	0.2415	0.69154	1.66782	1.74712	1.87165	1.91069
415	0.29218	0.79416	1.82391	1.98637	2.17134	2.26301
416	0.3345	0.87985	1.95425	2.18616	2.4216	2.55721
417	0.37151	0.95481	2.06825	2.3609	2.64048	2.81454
418	0.41848	1.04992	2.21291	2.58264	2.91823	3.14107
419	0.46526	1.14465	2.35699	2.80349	3.19487	3.46629
420	0.51748	1.2504	2.51784	3.05004	3.5037	3.82936
421	0.56266	1.34189	2.65701	3.26335	3.77089	4.14348
422	0.61321	1.44425	2.81269	3.50199	4.06981	4.4949
423	0.65912	1.53721	2.95407	3.7187	4.34126	4.81402
424	0.71744	1.65532	3.13372	3.99406	4.68619	5.21952
425	0.78259	1.78725	3.33439	4.30165	5.07147	5.67247
426	0.84959	1.92292	3.54074	4.61794	5.46766	6.13825
427	0.90936	2.04396	3.72483	4.90012	5.82112	6.55378
428	0.9663	2.15926	3.90021	5.16894	6.15784	6.94963
429	1.03351	2.29535	4.1072	5.48622	6.55527	7.41686
430	1.0897	2.40913	4.28026	5.75148	6.88754	7.80749
431	1.15634	2.54408	4.48552	6.0661	7.28163	8.2708
432	1.22529	2.68371	4.69788	6.39162	7.68938	8.75015
433	1.28182	2.79818	4.872	6.6585	8.02368	9.14316
434	1.34575	2.92764	5.06891	6.96033	8.40175	9.58763
435	1.40046	3.03843	5.23742	7.21862	8.72528	9.96798
436	1.4565	3.15191	5.41002	7.48319	9.05668	10.3576
437	1.51294	3.2662	5.58386	7.74964	9.39044	10.75
438	1.57513	3.39214	5.7754	8.04324	9.75821	11.1823
439	1.62691	3.49699	5.93488	8.2877	10.0644	11.5423
440	1.68334	3.61126	6.10869	8.55411	10.3981	11.9346
441	1.75723	3.76089	6.33627	8.90294	10.8351	12.4483
442	1.80849	3.86469	6.49415	9.14494	11.1382	12.8047
443	1.85311	3.95505	6.63158	9.3556	11.4021	13.1149
444	1.90759	4.06537	6.79938	9.6128	11.7242	13.4936
445	1.95451	4.16038	6.94389	9.83431	12.0017	13.8198
446	1.9989	4.25027	7.08061	10.0439	12.2642	14.1284
447	2.0364	4.32621	7.19611	10.2209	12.486	14.3892
448	2.05635	4.36661	7.25756	10.3151	12.6039	14.5279
449	2.09204	4.43888	7.36748	10.4836	12.815	14.776
450	2.11915	4.49378	7.45098	10.6116	12.9753	14.9644
451	2.14808	4.55236	7.54009	10.7482	13.1464	15.1656
452	2.18167	4.62038	7.64354	10.9067	13.345	15.3991
453	2.19554	4.64847	7.68626	10.9722	13.4271	15.4955
454	2.22122	4.70047	7.76536	11.0935	13.5789	15.674
455	2.20522	4.66807	7.71608	11.0179	13.4843	15.5628
456	2.2053	4.66823	7.71632	11.0183	13.4848	15.5634
457	2.21675	4.69142	7.75159	11.0724	13.5525	15.643
458	2.2104	4.67856	7.73203	11.0424	13.5149	15.5988
459	2.20815	4.674	7.7251	11.0318	13.5016	15.5832
460	2.19547	4.64833	7.68605	10.9719	13.4267	15.495
461	2.18604	4.62923	7.657	10.9274	13.3709	15.4295
462	2.16687	4.59041	7.59796	10.8369	13.2575	15.2962
463	2.14135	4.53873	7.51936	10.7164	13.1066	15.1188
464	2.13483	4.52553	7.49928	10.6856	13.068	15.0734
465	2.11027	4.4758	7.42363	10.5697	12.9228	14.9027
466	2.09305	4.44093	7.37059	10.4884	12.821	14.783
467	2.05673	4.36738	7.25873	10.3169	12.6062	14.5305
468	2.02012	4.29324	7.14597	10.1441	12.3897	14.276
469	1.99077	4.23381	7.05557	10.0055	12.2161	14.0719
470	1.95183	4.15496	6.93564	9.82166	11.9859	13.8012
471	1.91359	4.07752	6.81786	9.64113	11.7597	13.5353
472	1.89138	4.03254	6.74945	9.53627	11.6284	13.381
473	1.84101	3.93055	6.59431	9.29847	11.3305	13.0308
474	1.79524	3.83786	6.45334	9.08239	11.0599	12.7126
475	1.77378	3.7944	6.38724	8.98108	10.9329	12.5634
476	1.72238	3.69032	6.22893	8.73842	10.629	12.206
477	1.68568	3.616	6.11589	8.56515	10.412	11.9509
478	1.64572	3.53508	5.99282	8.3765	10.1756	11.6731
479	1.59122	3.42472	5.82496	8.1192	9.85336	11.2942
480	1.54135	3.32373	5.67136	7.88377	9.55845	10.9475
481	1.50143	3.2429	5.5484	7.6953	9.32238	10.6699
482	1.45222	3.14325	5.39684	7.46298	9.03137	10.3278
483	1.39918	3.03584	5.23347	7.21258	8.71771	9.95908
484	1.3549	2.94617	5.09709	7.00353	8.45586	9.65124
485	1.30313	2.84134	4.93764	6.75912	8.14971	9.29133
486	1.25484	2.74355	4.7889	6.53113	7.86413	8.95559
487	1.20791	2.64852	4.64437	6.30959	7.58663	8.62936
488	1.18125	2.59454	4.56226	6.18373	7.42898	8.44402
489	1.14371	2.51851	4.44662	6.00648	7.20695	8.18299
490	1.10458	2.43927	4.3261	5.82175	6.97555	7.91096
491	1.05652	2.34195	4.17808	5.59486	6.69135	7.57685
492	0.99144	2.21017	3.97764	5.28763	6.30652	7.12443
493	0.94386	2.11382	3.83109	5.063	6.02514	6.79363
494	0.9082	2.0416	3.72125	4.89462	5.81423	6.54568
495	0.87129	1.96687	3.60758	4.7204	5.596	6.28912
496	0.85217	1.92814	3.54868	4.63012	5.48291	6.15618
497	0.81251	1.84783	3.42653	4.44288	5.24838	5.88045
498	0.778	1.77795	3.32023	4.27995	5.04429	5.64052
499	0.76029	1.74209	3.2657	4.19635	4.93958	5.51742
500	0.73641	1.69372	3.19213	4.0836	4.79834	5.35137
501	0.71658	1.65357	3.13105	3.98997	4.68106	5.2135
502	0.68837	1.59645	3.04418	3.85682	4.51427	5.01742
503	0.66125	1.54153	2.96064	3.72877	4.35388	4.82885
504	0.64171	1.50196	2.90046	3.63652	4.23832	4.693
505	0.61514	1.44816	2.81864	3.51111	4.08123	4.50832
506	0.58642	1.39	2.73017	3.3755	3.91137	4.30863
507	0.56946	1.35566	2.67794	3.29544	3.81109	4.19074
508	0.5487	1.31362	2.61399	3.19742	3.68831	4.04639
509	0.53429	1.28444	2.56962	3.1294	3.60311	3.94623
510	0.51934	1.25416	2.52356	3.05881	3.51468	3.84227
511	0.49906	1.2131	2.4611	2.96307	3.39476	3.70129
512	0.47909	1.17266	2.3996	2.86879	3.27667	3.56246
513	0.45285	1.11953	2.31879	2.74493	3.12151	3.38005
514	0.44077	1.09505	2.28156	2.68786	3.05003	3.29602
515	0.42235	1.05777	2.22485	2.60094	2.94115	3.16802
516	0.39247	0.99724	2.1328	2.45984	2.76441	2.96023
517	0.36288	0.93733	2.04167	2.32017	2.58945	2.75455
518	0.34839	0.908	1.99705	2.25177	2.50378	2.65384
519	0.33217	0.87514	1.94707	2.17516	2.40782	2.54102
520	0.31783	0.84611	1.90292	2.10748	2.32305	2.44136
521	0.29354	0.79692	1.8281	1.9928	2.17939	2.27247
522	0.26571	0.74056	1.74238	1.8614	2.0148	2.07898
523	0.24497	0.69857	1.67852	1.76353	1.8922	1.93485
524	0.22055	0.64912	1.6033	1.64822	1.74777	1.76505
525	0.2024	0.61237	1.5474	1.56254	1.64045	1.63888
526	0.18365	0.5744	1.48965	1.47402	1.52957	1.50853
527	0.15855	0.52356	1.41233	1.35551	1.38112	1.33401
528	0.14415	0.49441	1.36799	1.28755	1.29599	1.23392
529	0.12037	0.44625	1.29473	1.17525	1.15533	1.06856
530	0.11695	0.43931	1.28419	1.15909	1.13509	1.04476
531	0.09026	0.38527	1.20199	1.03309	0.97725	0.85921
532	0.07276	0.34983	1.14809	0.95048	0.87378	0.73756
533	0.06552	0.33518	1.1258	0.91631	0.83098	0.68725
534	0.06079	0.32559	1.11122	0.89396	0.80298	0.65433
535	0.03407	0.27149	1.02893	0.76783	0.64499	0.46859
536	0.02374	0.25056	0.9971	0.71904	0.58388	0.39675
537	0.00463	0.21188	0.93827	0.62887	0.47092	0.26396
538	-0.00888	0.18452	0.89666	0.56508	0.39102	0.17002
539	-0.00569	0.19098	0.90648	0.58013	0.40988	0.19219
540	-0.02359	0.15473	0.85134	0.49562	0.30402	0.06774
541	-0.02996	0.14184	0.83174	0.46557	0.26638	0.02349
542	-0.03411	0.13342	0.81893	0.44594	0.24178	-0.00543
543	-0.04079	0.11989	0.79835	0.4144	0.20228	-0.05187
544	-0.05363	0.09391	0.75883	0.35382	0.1264	-0.14108
545	-0.06207	0.07681	0.73282	0.31395	0.07646	-0.19979
546	-0.07162	0.05747	0.70341	0.26887	0.01998	-0.26618
547	-0.09352	0.01311	0.63595	0.16546	-0.10954	-0.41846
548	-0.09987	0.0002673	0.61641	0.13551	-0.14706	-0.46256
549	-0.09862	0.0028	0.62025	0.14141	-0.13967	-0.45388
550	-0.11616	-0.03272	0.56623	0.0586	-0.2434	-0.57582
551	-0.12066	-0.04183	0.55237	0.03735	-0.27001	-0.6071
552	-0.12501	-0.05065	0.53896	0.01679	-0.29576	-0.63738
553	-0.1244	-0.04942	0.54084	0.01968	-0.29215	-0.63313
554	-0.12623	-0.05312	0.53521	0.01105	-0.30295	-0.64583
555	-0.12389	-0.04839	0.54241	0.02208	-0.28914	-0.62959
556	-0.13313	-0.06708	0.51398	-0.0215	-0.34373	-0.69377
557	-0.14278	-0.08662	0.48425	-0.06707	-0.40081	-0.76087
558	-0.15535	-0.11208	0.44553	-0.12641	-0.47514	-0.84826
559	-0.16223	-0.12601	0.42433	-0.1589	-0.51584	-0.89611
560	-0.15909	-0.11966	0.43399	-0.14409	-0.49729	-0.8743
561	-0.16493	-0.13149	0.416	-0.17167	-0.53183	-0.91491
562	-0.16657	-0.1348	0.41098	-0.17937	-0.54148	-0.92626
563	-0.16842	-0.13855	0.40526	-0.18813	-0.55245	-0.93915
564	-0.1633	-0.12819	0.42102	-0.16397	-0.52219	-0.90358
565	-0.17211	-0.14602	0.3939	-0.20555	-0.57427	-0.9648
566	-0.18652	-0.17521	0.34951	-0.27359	-0.6595	-1.065
567	-0.20156	-0.20565	0.30321	-0.34456	-0.7484	-1.16951
568	-0.20527	-0.21318	0.29176	-0.36212	-0.77039	-1.19536
569	-0.20779	-0.21826	0.28402	-0.37397	-0.78524	-1.21282
570	-0.22198	-0.247	0.24031	-0.44097	-0.86916	-1.31148
571	-0.2379	-0.27925	0.19127	-0.51614	-0.96333	-1.42218
572	-0.25085	-0.30548	0.15138	-0.57729	-1.03992	-1.51223
573	-0.25502	-0.31392	0.13853	-0.59699	-1.06459	-1.54123
574	-0.26523	-0.3346	0.10708	-0.64519	-1.12497	-1.61222
575	-0.26694	-0.33806	0.10182	-0.65326	-1.13507	-1.6241
576	-0.2751	-0.35458	0.07669	-0.69178	-1.18332	-1.68082
577	-0.27758	-0.35959	0.06907	-0.70345	-1.19795	-1.69801
578	-0.2836	-0.37179	0.05051	-0.7319	-1.23358	-1.7399
579	-0.29281	-0.39043	0.02215	-0.77536	-1.28802	-1.80391
580	-0.29701	-0.39895	0.00921	-0.79521	-1.31288	-1.83313
581	-0.30286	-0.41078	-0.0088	-0.8228	-1.34745	-1.87377
582	-0.31478	-0.43493	-0.04552	-0.87909	-1.41795	-1.95665
583	-0.32044	-0.44639	-0.06296	-0.90582	-1.45143	-1.99602
584	-0.33082	-0.46741	-0.09492	-0.95482	-1.51281	-2.06817
585	-0.33446	-0.47478	-0.10613	-0.972	-1.53434	-2.09348
586	-0.32963	-0.46499	-0.09125	-0.94919	-1.50576	-2.05988
587	-0.3314	-0.46858	-0.0967	-0.95755	-1.51623	-2.07219
588	-0.33166	-0.46912	-0.09753	-0.95881	-1.51781	-2.07405
589	-0.32858	-0.46288	-0.08804	-0.94426	-1.49959	-2.05263
590	-0.32419	-0.45398	-0.07449	-0.9235	-1.47359	-2.02206
591	-0.31847	-0.44241	-0.0569	-0.89654	-1.43981	-1.98235
592	-0.3136	-0.43254	-0.04189	-0.87353	-1.41099	-1.94847
593	-0.30726	-0.41971	-0.02237	-0.84361	-1.37352	-1.90441
594	-0.30945	-0.42414	-0.02911	-0.85394	-1.38646	-1.91963
595	-0.3041	-0.41329	-0.01261	-0.82865	-1.35478	-1.88238
596	-0.29911	-0.4032	0.00274	-0.80512	-1.3253	-1.84773
597	-0.3037	-0.4125	-0.01141	-0.82681	-1.35246	-1.87966
598	-0.29582	-0.39654	0.01287	-0.7896	-1.30586	-1.82487
599	-0.28244	-0.36945	0.05408	-0.72643	-1.22673	-1.73185
600	-0.27673	-0.35788	0.07167	-0.69946	-1.19295	-1.69214

## Sheet: Fig.2D
Wavelength (nm)	FL Intensity of Apt-Cu30 at 0 min	FL Intensity of Apt-Cu30 at 1 min	FL Intensity of Apt-Cu30 at 5 min	FL Intensity of Apt-Cu30 at 10 min	FL Intensity of Apt-Cu30 at 30 min	FL Intensity of Apt-Cu30 at 60 min
400	1.57608	7.4796	5.86565	10.3824	22.6715	12.1672
401	1.69151	7.7588	6.18377	11.0142	23.713	12.9109
402	1.80104	8.0015	6.43548	11.6852	24.9391	13.6352
403	1.92435	8.2326	6.75408	12.6092	26.2795	14.5592
404	1.9934	8.5757	7.10331	13.5828	27.6639	15.6853
405	2.17565	9.0865	7.50917	14.4907	29.1838	16.7189
406	2.35714	9.44577	7.95822	15.6955	30.7418	18.1423
407	2.48595	9.95474	8.45332	17.0125	32.6371	19.6117
408	2.65502	10.6245	8.98355	18.3645	34.781	21.3744
409	2.80069	11.2166	9.48661	19.936	37.2016	23.2697
410	3.05555	11.9136	10.1275	21.6131	39.6099	25.2425
411	3.4159	12.6584	10.773	23.4008	42.2724	27.3263
412	3.68945	13.3566	11.5226	25.5714	45.1438	29.4898
413	4.07534	14.1708	12.2831	27.6792	48.5081	31.8579
414	4.415	14.9601	13.0274	29.5319	51.2761	34.2796
415	4.92178	15.5995	13.9033	32.0931	54.7099	36.7513
416	5.34496	16.4119	14.7981	34.6679	57.9126	39.4354
417	5.7151	17.4692	15.6202	37.4172	61.5931	42.1852
418	6.18478	18.3886	16.5769	40.3575	65.2072	45.2723
419	6.65258	19.5468	17.6115	43.3658	69.162	48.6093
420	7.17481	20.7152	18.661	46.6365	73.4201	52.1908
421	7.62664	21.8178	19.8711	49.9636	78.1064	55.8074
422	8.13212	22.9558	20.9819	53.4121	82.7735	59.5673
423	8.59115	24.2948	22.2107	57.1159	87.729	63.7065
424	9.17442	25.4941	23.5656	61.3913	93.0548	68.0307
425	9.82594	26.9067	25.042	65.7425	98.3925	72.5752
426	10.4959	28.3112	26.4237	70.3055	104.1	77.4435
427	11.0936	30.0097	27.8491	75.0624	110.079	82.4808
428	11.663	31.5602	29.3737	79.7469	116.138	87.7731
429	12.3351	33.1545	30.9578	84.6288	121.856	93.3819
430	12.897	34.6613	32.6194	90.1831	127.857	99.4075
431	13.5634	36.3738	34.3866	95.6625	134.428	105.817
432	14.2529	38.4558	36.2762	101.046	141.938	112.775
433	14.8182	40.3915	38.4006	106.844	149.574	119.439
434	15.4575	42.2738	40.3578	112.725	157.462	126.856
435	16.0046	44.1308	42.4949	118.724	165.07	134.559
436	16.565	45.9424	44.4131	125.199	172.528	142.418
437	17.1294	47.8075	46.5997	131.371	179.989	150.69
438	17.7513	49.8432	48.8181	138.005	188.005	159.652
439	18.2691	52.0608	51.2562	144.849	196.319	169.049
440	18.8334	54.2107	53.6592	151.558	204.735	178.174
441	19.5723	56.2368	55.6984	158.347	212.891	187.553
442	20.0849	58.167	58.2101	165.451	221.023	197.116
443	20.5311	60.0561	60.7236	172.456	229.056	207.144
444	21.0759	62.0176	63.4117	179.794	237.542	217.417
445	21.5451	64.0971	65.9445	186.865	246.03	227.924
446	21.989	66.0817	68.4788	194.142	255.059	238.661
447	22.364	68.092	71.0752	201.495	263.132	249.54
448	22.5635	70.3032	73.7393	208.565	270.939	259.944
449	22.9204	71.8307	75.9744	215.452	277.989	270.517
450	23.1915	73.599	78.1745	222.18	284.989	280.691
451	23.4808	75.3367	80.3755	228.634	292.212	290.411
452	23.8167	77.1614	82.6505	234.694	299.449	298.547
453	23.9554	78.8151	85.0189	240.971	307.057	308.959
454	24.2122	80.2741	87.0409	247.22	314.509	318.702
455	24.0522	81.5241	89.0773	253.292	320.888	327.836
456	24.053	82.6783	90.9481	259.221	326.205	336.927
457	24.1675	83.9088	92.7719	264.433	331.794	346.346
458	24.104	85.1608	94.6599	269.44	336.974	355.033
459	24.0815	86.187	96.1695	274.877	342.169	363.862
460	23.9547	87.0117	97.9333	279.605	346.57	372.221
461	23.8604	87.9848	99.2709	283.981	350.908	380.077
462	23.6687	88.6721	100.787	287.574	354.394	387.379
463	23.4135	89.1782	101.956	290.89	356.96	393.535
464	23.3483	89.5396	102.897	293.328	360.282	398.833
465	23.1027	89.9387	103.822	296.286	363.291	403.411
466	22.9305	90.5638	104.762	298.552	365.609	408.031
467	22.5673	90.7234	105.66	300.631	367.368	412.611
468	22.2012	90.4482	106.263	302.917	368.383	416.979
469	21.9077	90.5854	106.739	304.348	368.395	419.507
470	21.5183	90.5799	106.965	304.148	367.167	421.405
471	21.1359	90.4753	106.997	303.871	366.293	422.472
472	20.9138	90.1701	106.919	302.84	365.484	422.945
473	20.4101	89.5389	106.634	302.026	364.043	421.777
474	19.9524	88.9611	106.368	300.883	361.604	419.589
475	19.7378	87.9563	105.604	298.94	359.363	416.835
476	19.2238	87.2212	104.673	295.757	355.3	413.169
477	18.8568	86.041	103.338	292.528	350.85	409.064
478	18.4572	84.6319	102.263	288.857	346.821	404.037
479	17.9122	83.5334	101.059	285.335	342.146	398.304
480	17.4135	82.2033	99.9691	281.494	337.882	392.794
481	17.0143	80.7491	98.4343	277.63	332.162	387.507
482	16.5222	79.0802	96.7805	273.197	326.243	381.471
483	15.9918	77.4164	94.8496	268.234	320.483	374.882
484	15.549	76.0014	93.1053	262.967	314.067	367.567
485	15.0313	74.3093	91.2015	257.097	308.22	359.952
486	14.5484	72.1982	89.1798	252.11	302.444	352.084
487	14.0791	70.1263	87.3884	247.665	296.638	344.247
488	13.8125	68.2694	85.5032	243.104	290.062	337.458
489	13.4371	66.7679	84.1809	238.077	283.356	330.127
490	13.0458	65.3086	82.3591	232.565	277.273	323.552
491	12.5652	63.6995	80.6981	227.474	271.217	317
492	11.9144	61.9326	78.9873	222.264	265.302	310.171
493	11.4386	60.3402	77.4431	217.807	259.869	303.378
494	11.082	59.01	75.9988	213.342	254.604	296.736
495	10.7129	57.5886	74.107	208.61	249.524	290.761
496	10.5217	56.1584	72.2089	203.881	243.963	284.479
497	10.1251	54.5671	70.3915	199.319	238.551	278.07
498	9.77998	53.3107	68.9086	195.108	233.254	271.789
499	9.60291	51.7751	67.4569	191.036	227.74	265.415
500	9.36407	50.479	66.2431	187.041	222.533	259.469
501	9.16576	49.2031	64.9023	183.215	217.787	253.879
502	8.88371	48.1459	63.6062	179.355	212.962	248.366
503	8.61248	47.1488	62.3704	175.409	207.974	243.271
504	8.41707	46.0875	61.0098	171.566	203.191	237.351
505	8.15143	44.8926	59.7111	167.826	198.897	231.459
506	7.8642	43.6143	58.1456	164.069	194.503	226.415
507	7.69462	42.2857	56.7826	160.264	190.056	220.729
508	7.48699	41.1132	55.4156	156.336	185.87	215.144
509	7.34292	40.0781	54.0392	152.556	181.162	209.89
510	7.19338	39.0557	52.6992	148.885	176.626	204.684
511	6.9906	37.9224	51.441	145.288	172.167	199.111
512	6.7909	36.8761	50.1897	141.886	167.769	193.5
513	6.52853	35.7577	48.9257	138.051	163.617	188.624
514	6.40765	34.7732	47.6958	134.7	159.381	183.315
515	6.22354	33.7215	46.2846	130.968	155.36	178.194
516	5.92466	32.914	44.9928	127.408	151.639	173.527
517	5.62881	31.8654	43.5126	123.937	147.352	168.761
518	5.48394	30.8125	42.347	121.054	143.273	163.744
519	5.32166	30.0826	41.1399	117.384	140.23	158.739
520	5.17831	29.0856	39.9834	113.933	136.371	153.736
521	4.93539	28.2849	38.7607	110.406	132.374	149.044
522	4.65707	27.3324	37.6607	107.096	128.034	144.075
523	4.44975	26.56	36.6753	103.803	124.147	139.736
524	4.20551	25.6905	35.3876	100.433	120.202	135.313
525	4.02403	24.7421	34.357	97.5157	116.568	131.134
526	3.83653	23.9214	33.2656	94.5363	112.997	126.508
527	3.5855	23.0269	32.1727	91.4473	109.318	122.67
528	3.44154	22.1574	31.1088	88.4215	105.674	118.412
529	3.20368	21.3694	30.2478	85.4058	102.023	114.591
530	3.16945	20.6916	29.2475	82.6347	98.6014	110.6
531	2.90255	19.9583	28.2395	79.6987	95.4158	106.84
532	2.72757	19.2403	27.3869	76.9723	92.2384	102.895
533	2.6552	18.4111	26.4287	74.3474	89.0099	99.2138
534	2.60786	17.7226	25.5257	71.8592	86.0182	95.8278
535	2.34069	17.1288	24.5917	69.4985	82.8965	92.2527
536	2.23735	16.486	23.5529	67.1722	79.8512	88.8422
537	2.04634	15.8563	22.6215	64.9247	77.0884	85.8685
538	1.91123	15.2107	21.657	62.5013	74.7062	82.6914
539	1.94311	14.6217	20.8335	60.0984	72.0595	79.4813
540	1.7641	13.9778	20.0687	57.9239	69.5932	76.6847
541	1.70045	13.3401	19.4954	56.1523	66.9346	73.9255
542	1.65886	12.913	18.795	53.9759	64.5047	71.1761
543	1.59206	12.37	18.164	52.0727	62.3161	68.5387
544	1.46374	11.8546	17.5435	50.1479	60.1044	65.9373
545	1.37929	11.4267	16.812	48.2191	57.9438	63.4594
546	1.28379	11.1237	16.0453	46.4333	55.9178	60.8601
547	1.06476	10.6799	15.4381	44.4721	53.7892	58.5975
548	1.00132	10.2505	14.8747	42.8223	51.5523	56.2745
549	1.01381	9.83916	14.1437	41.2355	49.439	54.0795
550	0.83841	9.42794	13.6848	39.5163	47.5875	51.9887
551	0.79341	9.05032	13.1125	37.9622	45.7029	49.7767
552	0.74986	8.6823	12.626	36.4613	44.0188	47.8524
553	0.75597	8.3477	12.1744	35.1486	42.3745	46.1323
554	0.7377	7.8437	11.7103	33.8055	40.6827	44.1422
555	0.76106	7.5752	11.2161	32.5843	38.8673	42.3011
556	0.66875	7.2744	10.6226	31.2431	37.1481	40.7716
557	0.57223	7.0212	10.1284	29.9959	35.5125	38.9471
558	0.44653	6.7052	9.54327	28.5766	34.114	36.9921
559	0.37771	6.4262	9.0488	27.3008	32.8031	35.2271
560	0.40907	6.1354	8.52945	26.0432	31.2089	33.6579
561	0.35066	5.8985	8.14097	24.8289	29.5993	32.1721
562	0.33434	5.6196	7.87863	23.7214	28.3436	30.5513
563	0.31579	5.274	7.42667	22.6083	26.8978	29.1511
564	0.36696	5.0443	7.03168	21.4938	25.5344	27.5657
565	0.2789	4.7858	6.59716	20.5715	24.2105	26.2306
566	0.13477	4.5509	6.25023	19.4123	23.0566	24.7325
567	-0.01555	4.3903	5.84308	18.2475	21.8195	23.2652
568	-0.05274	4.0736	5.47118	17.2433	20.6952	22.0184
569	-0.07785	3.7803	5.16159	16.1342	19.4392	20.6486
570	-0.21977	3.6571	4.82345	15.1548	18.1641	19.2685
571	-0.379	3.5455	4.41336	14.1776	17.073	18.0222
572	-0.50852	3.3316	4.15773	13.267	16.1161	16.9843
573	-0.55024	3.1112	3.83389	12.2605	15.2104	15.7827
574	-0.65235	2.9961	3.58163	11.5215	14.1645	14.7634
575	-0.66943	2.7896	3.24582	10.6587	13.0262	13.6351
576	-0.75102	2.7155	3.08604	9.88215	12.1047	12.7196
577	-0.77575	2.5023	2.8351	9.17274	11.158	11.8177
578	-0.836	2.2817	2.54993	8.43889	10.293	10.958
579	-0.92807	2.0843	2.30354	7.77328	9.48069	10.0507
580	-0.9701	1.8818	2.05557	7.1131	8.72848	9.18168
581	-1.02856	1.7396	1.84902	6.49455	7.97234	8.48406
582	-1.14778	1.6494	1.65767	5.8793	7.39761	7.57165
583	-1.2044	1.5397	1.51974	5.3242	6.8454	7.03881
584	-1.30819	1.4088	1.31853	4.7843	6.1025	6.2747
585	-1.34459	1.3681	1.15169	4.2544	5.5599	5.52159
586	-1.29626	1.2881	0.95688	3.831	5.0395	4.91687
587	-1.31397	1.136	0.80385	3.4454	4.2833	4.35593
588	-1.31664	0.9718	0.74086	3.0352	3.7678	3.83296
589	-1.28583	0.9242	0.65991	2.6153	3.3707	3.25682
590	-1.24186	0.779	0.46805	2.2629	2.9369	2.78028
591	-1.18474	0.7117	0.3283	1.8347	2.6121	2.39378
592	-1.13601	0.6311	0.21894	1.5178	2.3597	2.04861
593	-1.07264	0.5477	0.1425	1.2042	1.9551	1.61084
594	-1.09452	0.4226	-0.02053	0.8054	1.6031	1.17666
595	-1.04095	0.4077	-0.14292	0.564	1.3493	0.85489
596	-0.9911	0.232	-0.26532	0.3071	1.0198	0.62736
597	-1.03704	0.0902	-0.31133	0.0557	0.6684	0.36717
598	-0.95823	0.0325	-0.41399	-0.1313	0.3946	0.07748
599	-0.82443	-0.0496	-0.5355	-0.3267	0.0636	-0.11575
600	-0.7673	-0.1439	-0.63183	-0.5889	-0.2453	-0.40484
					--	--
					--	--
					--	--
					--	--
					--	--
					--	--
					--	--
					--	--
					--	--
					--	--
					--	--
					--	--
					--	--
					--	--
					--	--
					--	--

## Sheet: Fig.2E
Translation ratio of precursors 1 and 2 in the absence and presence of Apt-Cu30.
Time (min)	Mean of absence of Apt-Cu30.	Standard Deviation	Mean of presence of Apt-Cu30.	Standard Deviation
0	-0.00526	-0.00263	4.29335	-0.00395
1	0.83324	0.41662	18.4541	0.62493
5	1.98763	0.99382	23.9035	1.49072
10	2.50947	1.25473	65.5098	1.8821
30	3.08244	1.54122	78.2519	2.31183
60	3.51405	1.75702	92.6072	2.63553

## Sheet: Fig.2H
	H2O	PBS	DMEM	10%FBS
H2O	99.4508
H2O	101.099
H2O	99.4507
PBS		92.8984
PBS		95.5278
PBS		88.0686
DMEM			77.5506
DMEM			77.8489
DMEM			78.1338
10%FBS				72.278
10%FBS				73.6059
10%FBS				72.9764

## Sheet: Fig.3C
Cell	FL Intensity of WA-Cu30	FL Intensity of MApt-Cu30	Percent of FL Intensity of WA-Cu30	Percent of FL Intensity of MApt-Cu30
MCF-7	74	992	7.45968	100
A549	87	787	8.77016	79.3347
NIH-3T3	71	221	7.15726	22.2782
Raw	69	113	6.95565	11.3911
MDA-MB-231	71	90	7.15726	9.07258
HepG2	65	83	6.55242	8.36694

[truncated: 35 more sheets: Fig.4D, Fig.5A, Fig.5B, Fig.6B, Fig.6C, suppl.Figure A, suppl.Figure B, suppl.Figure C, suppl.Figure D, suppl. Fig.1C, suppl. Fig. 2C, suppl. Fig.5, suppl. Fig.6, suppl. Fig.7, suppl. Fig.8, suppl. Fig.10, suppl. Fig. 11, suppl. Fig. 12, suppl. Fig. 13, suppl. Fig. 14 …]
